# Supplementary material for: Molecular basis of ligand binding and receptor activation at the human A3 adenosine receptor
Source: Nat Commun. 2025 Aug 18;16:7674. doi: 10.1038/s41467-025-62872-x (PMC12361428; doi:10.1038/s41467-025-62872-x)
Supplement: Supplementary file 4 — Source Data [file 41467_2025_62872_MOESM4_ESM.xlsx]

## Sheet: Figure 2
	Figure 2G
	FL XAC-630 (nM)	WT A3AR						Y15A					S73A			T94A			H95A				H95F			V169E			M174A					Y265A			S271A
	0	2.93882	0.490097	2.79591	-0.27581	0.496509	1.97174	1.2392		0.217456	0.341895	0.748561	1.09614	1.08531	1.91856	0.347652	0.427254		0.463748	0.574052	-0.143392	0	0.715504	0.0765298	1.03553	1.28763	1.05955	1.05409	0.218637	2.85133	0.883283	-0.0157107	0.295918	19.8285	1.32778	2.63353	2.54408	4.49845	3.07846	0.31371
	7.8			4.56926					0.914721						3.93523			2.50379							0.0386228			4.8241			0.849651					10.9531		24.1854
	15.625	10.8796		6.41402	22.5953	17.6416	21.624	1.17752	1.50434	2.78155	1.42868	1.52695	5.77691		6.81886	3.02231		4.36517	2.21052	0.906437	1.1813	0.990581	1.56425		1.09336	9.82837		7.83967	1.58905		-3.12859	0.598504	2.67059	26.907		29.002	12.3074	42.4957		35.033
	31.25	18.2621	27.1402	12.4013	51.0571	41.7623	36.3914	2.73038	2.54521	14.3716	5.21721	1.94087	10.2116	26.9312	13.2523	6.96111	8.14807	7.63363	1.88415	1.18488	4.05436	2.49267	2.19296	6.00882	1.30629	18.1666	21.9329	17.108	1.91768	15.2925	2.78004	2.49551	2.96075	44.6791	44.2079	42.5062	44.9768	52.4392	50.6038	56.2085
	62.5	37.0613	47.8033	23.8455	73.3239	66.011	67.9288	3.49522	1.93917	12.42	12.9551	9.98666	20.2232	36.3907	19.5748	16.2364	16.5972	12.8283	2.0953	2.04331	9.06758	6.98849	4.95007	11.8204	2.71118	25.2174	6.6849	26.246	4.1254	40.702	2.55983	11.4711	6.40188	69.4687	58.1583	58.4375	61.6738	74.4742	78.7132	69.3757
	125	57.4991	68.5758	35.5855	84.4339	78.5117	84.4526	5.75049	3.63323	39.8474	21.9776	8.77499	31.8019	60.267	31.6836	19.0698	21.11	17.2813	4.03072	3.42784	25.7509	12.8564	8.80693	16.7866	5.28777	47.6365	48.7219	43.5012	6.4294	33.4561	5.44731	27.4975	18.6892	85.0604	56.6988	80.581	75.1644	86.7817	107.599	72.7007
	250	73.93	84.2969	52.3981	88.8808	90.3409	90.0364	7.65102	6.11786	34.2204	39.0848	21.3197	55.8517	70.3857	44.7559	29.7913	27.8463	23.3443	5.41526	5.06557	42.9766	27.078	12.2692	20.156	10.0078	58.2342	56.0524	58.8484	11.8633	65.395	7.16612	52.5317	35.7807	96.014	83.2547	94.2603	70.899	79.7615	129.275
	500	89.4098	85.3123	70.1915	93.0788	89.6319	92.4485	13.0075	8.63817	40.3773	34.4217	18.4796	65.8126	89.3272	58.799	38.0105	31.1442	27.8362	9.18625	7.25454	50.1676	32.8046	22.6799		15.3032	69.2396	58.2368	65.0003	14.4961	77.2742	8.60254	58.8594	47.3982	97.571	84.8846	95.4562
	1000	83.0661	91.7413		92.4845	82.3484	87.5649	14.4825		35.8002	24.6534	26.9649	63.1345	84.7614		33.5388			9.93249	10.2819	52.5616	31.0345	24.3452						15.5797			53.3546	45.5212	100.707
	Figure 2H	HEATMAP
		XAC-630 ∆pKd
		Mean	SEM	N
	WT	0	0.186282	3
	Y15A	-0.393604	0.183886	4
	S73A	-0.329879	0.165694	3
	T94A	-0.213824	0.136274	3
	H95A	-0.633917	0.148375	3
	H95F	-0.779685	0.214739	3
	V169E	-0.297331	0.132489	3
	M174A	-0.503939	0.13763	3
	N250A			3
	Y265A	0.184303	0.135747	3
	S271A	0.404859	0.167133	3
	H272A			3
	Figure 2I
		WT A3AR			Y15A				S73A			T94A			H95A					H95F			V169E			M174A			Y265A					S271A
	log [LUF7602] (M)														log [LUF7602] (M)				log [LUF7602] (M)										log [LUF7602] (M)				log [LUF7602] (M)
	-10.22	100	100	100	100	100	100	100	100	100	100	100	100	100	-5	0.456168	11.3855	12.8767	-10.22	100	100	100	100	100	100	100	100	100	-9.5	100	100	100	-10.22	100	100	100
	-9.22	90.3527	100.544	100.447	72.6629	90.5566	99.9849	93.6605	95.0073	89.0196	91.7587	87.2437	95.4851	94.8698	-6	13.3755	64.6515	94.1224	-9.22	87.9521	99.6168	108.925	105.323	97.2781	100.709	112.104	99.5839	115.298	-8.5	80.3103	102.617	101.63	-9.22	119.15	107.886	93.9264
	-8.22	96.7519	86.6067	93.2042	81.6729	87.9749	66.8061	122.811	92.9499	82.2653	90.2994	100.095	89.7153	92.9501	-7	98.0863	109.239	107.556	-8.22	88.8362	92.2528	108.469	97.5426	98.6022	96.8611	110.097	110.34	86.7406	-7.5	89.0145	98.5559	99.2983	-8.22	80.6116	69.0402	91.0657
	-7.22	69.5554	59.0137	66.0346	56.2305	91.8424	58.227	130.721	81.7249	63.6131	71.3944	77.124	65.4926	71.3287	-8	113.218	104.986	120.739	-7.22	91.3869	95.987	117.824	87.4642	71.5055	79.4441	96.7149	110.355	112.432	-6.5	86.5208	95.8257	98.8635	-7.22	50.3824	27.432	35.7948
	-6.22	7.47668	14.7165	14.9568	46.4208	50.5044	19.5306	59.4919	11.8623	21.8797	19.1194	11.6527	24.7898	17.8324	-9	104.347	112.169	92.4668	-6.22	47.0369	47.9931	46.9845	17.0401	13.9883	19.5709	44.9273	56.1645	52.6269	-5.5	54.6483	43.9608	48.4281	-6.22	5.71351	3.38827	4.15467
	-5.22	7.32747e-15	5.10703e-15	0	4.08562e-14	0	6.40959	27.9286	-8.10463e-15	1.0066e-14	5.77316e-15	1.5099e-14	1.014e-14	0	-10	100	100	100	-5.22	3.73035e-14	0	-1.71714e-14	0	-9.10383e-15	0	-1.6266	17.4781	-5.37934	-4.5	4.27436e-15	5.32907e-15	-7.40149e-15	-5.22	3.747e-15	-3.18264e-15	1.96139e-15
	Figure 2J	LUF7602
		Mean	SEM	N
	WT	0	0.0667085	3
	Y15A	-0.882	0.251366	4
	S73A	-0.31	0.0777686	3
	T94A	-0.208	0.0705185	3
	H95A	-1.328	0.158673	3
	H95F	-1.06	0.10386	3
	V169E	-0.293	0.0684193	3
	M174A	-0.957	0.103753	3
	N250A			3
	Y265A	-1.2	0.0874689	3
	S271A	0.423	0.0982885	3
	H272A			3

## Sheet: Figure 6
	Figure 6A
		log [adenosine]	WT A3AR			Y15A				S73A			T94A			H95A			H95F			V169E			M174A			Y265A			S271A
		-8	100	100	100	100	100	100	100	100	100	100	100	100	100	100	100	99.7462	100	100	100	100	100	100	100.653	104.155	100	100	100	100	100	100	100
		-7	102.037	103.022	100.111	102.747	80.9709	82.5887	95.5983	102.084	100.011	91.1205	103.013	91.0067	93.5287	95.8185	103.83	97.5145	109.496	80.3883	123.89	95.4566	103.196	100.632	105.526	131.171	85.1673	99.2235	104.611	99.6799	105.487	106.689	105.854
		-6	102.56	103.003	91.6982	110.387	93.742	75.9415	92.5704	103.937	100.17	92.5018	100.209	89.191	91.4648	104.81	93.4992	100.907	105.662	84.9119	103.194	98.0074	99.8069	92.3158	99.9959	91.7728	104.375	97.3981	94.9002	102.377	104.499	106.948	108.27
		-5	90.3251	66.8214	70.787	105.017	100.876	65.3016	82.4992	93.9265	82.6351	82.8382	92.7116	69.3181	82.6671	97.7747	85.9602	102.271	111.373	67.9743	104.653	78.7488	72.9997	64.0699	92.79	117.514	74.5162	94.0923	93.04	99.561	100.198	105.23	99.4706
		-4	41.6743	13.9619	24.1281	87.7372	68.2073	45.7933	53.1365	51.2156	30.9208	44.9174	46.8649	21.9692	25.0711	82.4926	69.8416	82.4692	85.0021	59.8676	40.7342	37.3025	22.2312	19.2856	74.8037	99.8368	43.7625	69.5813	60.7211	58.1467	101.879	107.158	105.35
		-3	23.5374	0.343765	6.83738	58.538	12.0512	6.06434	17.0379	24.0682	3.94179	9.7905	31.78	3.58473	-0.215834	24.0296	28.1798	26.9076	49.1445	5.69641	14.9666	16.061	4.28186	4.83873	61.8361	68.8318	16.3258	23.5944	11.4249	8.1523	90.3748	81.0171	86.7721
	Figure 6B
			WT A3AR			Y15A			S73A			T94A			H95A			H95F				V169E			M174A			Y265A			S271A
		log [NECA]
		-9	100	100	100	100			100	100	100	100	100	100	89.3122	102.389	100	100	100	100	100	100	100	100	100	100	100	100	100	100	100	100	100
		-8	100.101	91.3075	88.3997	106.32	100	100	103.899	97.161	93.0066	101.762	103.207	130.354	91.8279	96.0909	123.995	114.757	96.1806	117.464	113.251	101.744	97.9762	93.6988	90.5555	105.546	102.721	97.5393	103.442	99.1831	104.386	103.657	106.233
		-7	95.171	81.357	101.723	100.358	191.28	176.92	96.9792	92.1275	84.1454	107.107	101.517	103.944	96.7915	105.741	132.968	117.467	103.42	80.9689	102.118	92.4183	88.9822	90.0456	97.3837	87.9709	146.483	97.3361	97.724	101.55	106.642	114.329	109.853
		-6	74.6697	61.0405	51.1207	108.063	187.033	178.074	94.6598	84.3066	96.0782	93.7147	94.3968	119.456	104.655	114.945	135.378	114.711	90.9923	133.521	115.334	81.4083	66.5492	87.1386	88.1132	83.7239	131.407	92.4822	92.9494	94.2337	102.601	104.49	95.3531
		-5	42.537	35.4074	30.5431	77.9816	131.663	149.597	74.7194	59.6003	52.4958	87.9056	72.7284	99.8439	86.1672	108.831	120.524	108.287	97.6367	111.412	118.595	52.2001	31.1432	52.4292	74.9174	62.7774	66.4163	79.3951	72.8159	82.8962	105.155	108.167	110.199
		-4	30.9137	15.7817	17.9546	41.4859	129.675	160.715	41.7947	28.6449	38.9347	46.4751	25.8358	63.5656	54.4577	59.5963	83.9833	126.034	84.8967	153.682	82.6874	41.0083	17.6586	30.6907	72.0776	43.1229	16.9157	46.1926	33.5763	42.6172	88.2477	100.218	112.666
		-3.5				36.3925	118.679	115.751								45.2776	47.1936				64.4026
	Figure 6C
		log [Piclidenoson]	WT A3AR					Y15A					S73A				T94A				H95A			H95F				V169E				M174A				Y265A				S271A
		-10	100	100	100	100	100	100	100	100	100	117.236	100	102.336	100	100	100	91.373	100	100	93.5147	100	99.9778	100	97.7147	100	100	100	105.148	100	100	100	87.3728	100	100	100	99.6457	100	100	100	103.667	100	100	100
		-9	93.2747	101.403	100.829	87.4104	99.4095	107.74	87.9104	107.013	68.1109	100.4	101.021	111.955	101.492	97.0394	102.502	98.2034	93.9114	91.9347	100	109.429	115.199	100.104	84.9843	103.062	95.3242	99.7456	103.023	95.2104	53.0469	101.771	92.9876	93.0222	90.5153	100.801	99.1498	101.336	99.9849	96.4279	96.5916	98.1319	117.125	109.429
		-8	96.8856	89.1255	88.6965	74.1666	87.8509	108.314	98.5134	89.744	82.511	58.1221	101.392	94.5079	98.359	91.4323	102.896	96.6219	92.3258	89.4687	98.8044	118.361	118.147	98.9431	94.6165	93.3345	104.01	84.1433	74.2512	63.6571	47.8309	95.1274	71.9631	85.7303	58.539	99.2684	98.9609	104.195	102.275	100.098	95.8857	99.176	110.854	118.361
		-7	71.167	50.674	47.9401	49.7477	50.6104	99.6325	76.5255	64.7549	95.2074	15.0597	90.926	85.8621	79.5358	81.8198	78.668	57.3806	70.5311	64.2454	92.6553	121.531	118.947	95.8062	75.7571	81.1753	98.4662	42.2496	26.1901	33.8879	28.2476	74.7835	19.9758	30.7181	46.8875	93.1555	91.007	91.0499	95.1381	96.7294	105.763	99.1014	106.324	121.531
		-6	36.0954	11.0925	13.3921	21.5012	6.24289	83.7903	44.1303	44.3537	62.9793	27.7827	54.0097	28.0367	41.7298	56.0983	42.9492	5.69051	27.3286	28.5694	34.9573	110.229	113.777	86.3244	64.8021	64.3747	47.5276	19.0571	5.87155	17.9511	16.5567	53.6754	3.26172	26.6732	36.5768	67.2365	41.8783	39.3001	68.5431	94.9381	102.268	90.7397	94.8038	110.229
		-5	20.6407	-4.67709	6.58607	6.86531	2.02789	65.2567	-6.12339	22.7868	34.3398	13.8545	27.6996	-2.69299	11.7373	19.7101	32.6062	-13.6542	11.0767	8.01035	16.208	52.2933	50.065	54.8005	19.1841	33.7454	10.5482	15.5468	0.800313	14.4839	7.77227	54.9571	2.60532e-14	21.6581	32.881	19.4966	-6.24521	6.82845	21.8098	75.7395	42.664	62.4022	40.7806	52.2933
		-4																				18.6206	28.9414																					18.6206
	Figure 6F	Heatmap
			Adenosine			NECA			Piclidenoson
			Mean	SEM	n	Mean	SEM	n	Mean	SEM	n
		WT	5.044	0.09584	4	6.292	0.1203	4	7.505	0.0834	5
		Y15A	3.917	0.1451	4			3	6.11	0.2003	5
		S73A	4.589	0.1006	3	5.415	0.1442	3	6.603	0.1078	4
		T94A	4.869	0.1539	3	4.611	0.1172	3	7.141	0.1331	4
		H95A	3.668	0.05037	3	3.953	0.1234	3	5.742	0.3108	3
		H95F	3.877	0.1736	3			4	5.671	0.1119	4
		V169E	5.026	0.07932	3	5.969	0.1583	3	8.071	0.1619	4
		M174A	4.334	0.4579	3	5.334	0.3999	3	7.859	0.2635	4
		S271A			3			3	5.406	0.1383	5
		Y265A	4.532	0.04281	3	4.959	0.04962	3	6.692	0.09708	4

## Sheet: Figure 7
	Figure 7F
	log [adenosine]	WT			Y15A			S73A			T94A			H95A			H95F			V169E			M174A			N250A			Y265A			S271A			H272A
	-9	0.1	0.05123	0.04435	0.02702	0.04406	0.02415	0.1217	0.04064	0.05659	0.03461	0.0693	0.01777	0.01446	0.07797	0.08262	0.02564	0.03775	0.0773		0.04616	0.02812		0.1136	0.0375	0.09604	0.06365	0.0751	0.1382	0.06094	0.08637	0.03048	0.02979	0.02135	0.03473	0.04344	0.05169
	-8	0.0509	0.08839	0.07483	0.0199	0.02219	0.02387	0.06724	0.3431	0.01284	0.05556	0.07279	0.01859	0.02777	0.06577	0.03647	0.01844	0.06153	0.04217	0.08151	0.1941	0.07142	0.1313	0.2877	0.1066	0.04211	0.09403	0.02948	0.1425	0.02689	0.05206	0.03583	0.03333	0.04196	0.03672	0.03614	0.07396
	-7	0.312	0.3966	0.3849	0.01513	0.03836	0.02349	0.1123	0.3275	0.168	0.05262	0.08062	0.02876	0.04641	0.04028	0.02451	0.02917	0.01651	0.04473	0.2971	0.2666	0.2892	0.1334	0.328	0.1004	0.04263	0.06697	0.05413	0.1043	0.1484	0.08119	0.04273	0.0368	0.01667	0.04202	0.01796	0.03024
	-6	0.8382	0.5159	0.6976	0.02891	0.02444	0.02972	0.9861	0.7391	0.602	0.1356	0.1232	0.06531	0.02114	0.03759	0.01564	0.01795	0.02273	0.02037	0.6106	0.4785	0.5086	0.8989	0.6948	0.6748	0.1133	0.01975	0.07577	0.9392	0.6328	0.5628	0.04073	0.06036	0.03807	0.03915	0.06464	0.04347
	-5	0.9676	0.6508	0.8035	0.08727	0.0349	0.02463	1.318	1.212	1.154	0.3247	0.2893	0.2391	0.03134	0.0287	0.0543	0.01638	0.04515	0.03044	0.6526	0.5728	0.5799	1.166	1.147	1.083	0.06708	0.06241	0.06717	1.153	1.121	0.9648	0.01949	0.09389	0.04291	0.05631	0.02851	0.01939
	-4	0.9524	0.7958	0.9068	0.1266	0.1086	0.09084	1.539	1.483	1.373	0.3871	0.4272	0.3452	0.1642	0.2332	0.1889	0.03491	0.05099	0.06294	0.7136	0.7116	0.5984	1.355	1.337	1.324	0.07983	0.02674	0.09536	1.236	1.275	1.124	0.1075	0.1468	0.1079	0.06736	0.02567	0.03084
	-3	1.106	0.8834	0.9675	0.171	0.1858	0.1817	1.629	1.576	1.452	0.5483	0.6017	0.4477	0.3812	0.6461	0.4567	0.03876	0.1313	0.08684	0.7284	0.7198	0.7132	1.378	1.423	1.427	0.1982	0.05834	0.1787	1.316	1.335	1.258	0.4011	0.5592	0.3136	0.105	0.09941	0.05006
	log [NECA]	WT			Y15A			S73A			T94A			H95A			H95F			V169E			M174A			N250A			Y265A			S271A			H272A
	-10	0.04407	0.0583	0.04447	0.066	0.02778	0.02334	0.0269	0.04307	0.04486	0.03654	0.07983	0.02243	0.1914	0.1123	0.06972	0.04037	0.07702	0.03389		0.1737	0.03048		0.03868	0.05372	0.2618	0.05339	0.05196	0.06465	0.05858	0.05205	0.02889	0.06222		0.0353	0.1148	0.03799
	-9	0.05593	0.08772	0.03981	0.04271	0.01926	0.02728	0.04582	0.0464	0.02087	0.02452	0.06533	0.01605	0.1486	0.1456	0.1263	0.1431	0.07044	0.04323	0.03272	0.1298	0.03144	0.1219	0.05235	0.05052	0.216	0.08068	0.04306	0.06118	0.04854	0.04331	0.0557	0.04755	0.02212	0.03812	0.08724	0.05958
	-8	0.2465	0.1894	0.173	0.03805	0.02337	0.02982	0.1751	0.1285	0.1057	0.02294	0.09091	0.04829	0.1607	0.1008	0.1723	0.04283	0.07421	0.03225	0.282	0.2754	0.1509	0.1696	0.09676	0.2115	0.1793	0.06869	0.02835	0.3426	0.1065	0.1318	0.02066	0.05248	0.03133	0.05558	0.08707	0.04769
	-7	0.9908	0.5107	0.4943	0.04142	0.03737	0.06003	0.7319	0.6671	0.4481	0.1243	0.05974	0.07549	0.1694	0.1095	0.1153	0.06475	0.07922	0.1947	0.5793	0.5175	0.4533	0.7182	0.5281	0.5737	0.2155	0.09161	0.03862	0.8472	0.7274	0.7582	0.07426	0.02728	0.04456	0.1151	0.07676	0.1974
	-6	0.9487	0.6383	0.7645	0.04126	0.02552	0.0948	1.392	1.247	1.027	0.1711	0.08634	0.1242	0.177	0.2748	0.1622	0.1257	0.05934	0.07876	0.7636	0.6578	0.5611	1.307	1.032	1.104	0.1526	0.04693	0.04365	1.29	1.185	1.216	0.03029	0.05341	0.04535	0.1148	0.08634	0.0426
	-5	1.034	0.7028	0.8297	0.2577	0.2582	0.3529	1.538	1.468	1.391	0.4215	0.3603	0.3537	0.8256	0.9431	0.7251	0.2102	0.0301	0.04984	0.8309	0.6815	0.6757	1.336	1.246	1.307	0.1795	0.0373	0.06582	1.421	1.39	1.42	0.1154	0.08738	0.084	0.08565	0.05402	0.08936
	-4	1.047	0.7455	0.8514	0.3946	0.4362	0.595	1.663	1.536	1.508	0.4809	0.4129	0.4647	1.22	1.269	1.116	0.08804	0.03639	0.05635	0.8352	0.6998	0.6719	1.421	1.295	1.348	0.3166	0.02307	0.1908	1.334	1.468	1.501	0.2832	0.256	0.1907	0.1431	0.05192	0.03733
	log [Piclidenoson	WT			Y15A			S73A			T94A			H95A				H95F			V169E			M174A			N250A			Y265A			S271A				H272A
	-11		0.1901	0.05556		0.05286	0.0243		0.07839	0.06378			0.03044		0.05307	0.08777	0.03659		0.03961	0.03515		0.1978	0.02159		0.0216	0.03893		0.03312	0.02054		0.1516	0.02634		0.06432	0.04964	0.02706		0.03081	0.03702
	-10	0.07622	0.1206	0.01985		0.03067	0.02042	0.0814	0.09077	0.06338	0.05939	0.01743	0.02733	0.07996	0.04629	0.03084	0.02689	0.03372	0.05124	0.02898	0.08133	0.0653	0.08357	0.08976	0.09062	0.06589	0.1433	0.08641	0.03478	0.1409	0.0457	0.02303	0.05525	0.04934	0.04138	0.03114	0.08051	0.03347	0.05301
	-9	0.09864	0.2782	0.0208	0.02331	0.04449	0.02382	0.08312	0.04017	0.0351	0.02927	0.03196	0.02895	0.05871	0.05427	0.03219	0.02654	0.05342	0.052	0.03135	0.05724	0.2205	0.1104	0.1937	0.1878	0.2183	0.07002	0.08079	0.01587	0.04414	0.1719	0.02846	0.05013	0.06497	0.07099	0.03173	0.1079	0.05748	0.04969
	-8	0.4237	0.4109	0.2498	0.05473	0.06124	0.02027	0.3266	0.281	0.2587	0.02465	0.03311	0.05283	0.04231	0.04996	0.02486	0.05386	0.03428	0.03564	0.02437	0.3817	0.3333	0.3339	0.7977	0.714	0.8803	0.07112	0.08256	0.03253	0.2046	0.4412	0.2517	0.04967	0.05674	0.03451	0.03501	0.1407	0.03144	0.04039
	-7	0.8663	0.6283	0.58	0.0962	0.06955	0.02384	1.082	0.9553	0.9253	0.06829	0.08034	0.1207	0.03962	0.04474	0.02971	0.01513	0.04148	0.05539	0.02752	0.6427	0.456	0.4923	1.205	1.063	1.216	0.06382	0.09016	0.01568	0.944	0.9969	0.8437	0.04378	0.04497	0.05144	0.03934	0.0983	0.02302	0.02554
	-6	0.9937	0.6242	0.6172	0.2432	0.187	0.09065	1.384	1.199	1.203	0.1572	0.2176	0.177	0.02501	0.09906	0.03362	0.03852	0.03319	0.04494	0.03545	0.6806	0.5038	0.5811	1.398	1.19	1.261	0.08958	0.05657	0.0236	1.222	1.217	1.129	0.03505	0.0482	0.0497	0.03097	0.09006	0.03668	0.02423
	-5	0.9678	0.6472	0.7364	0.1593	0.1672	0.1893	1.398	1.331	1.348	0.1425	0.2598	0.2057	0.04065	0.02751	0.06356	0.03077	0.03006	0.03037	0.04327	0.7577	0.58	0.6775	1.326	1.27	1.375	0.05237	0.06699	0.1078	1.22	1.286	1.246	0.07605	0.1091	0.09959	0.06425	0.0518	0.03388	0.04447
	Figure 7G
		Adenosine		NECA		Piclidenoson
		Mean	SEM	Mean	SEM	Mean	SEM
	WT	0	0.225085	0	0.221268	0	0.163739
	Y15A	-1	0.30963			0.12	0.317886
	S73A	-0.26	0.174896	0.27	0.172986	0.15	0.132781
	T94A	-0.87	0.182707	0.1	0.192383	-0.64	0.139197
	H95A	-1.34	0.311626	2.78	0.265531
	H95F
	V169E	-0.01	0.205151	0.42	0.20281	-0.26	0.143491
	M174A	-1.73	0.255552	-1.25	0.252589	-0.76	0.230331
	N250A
	Y265A	-0.26	0.174469	0.94	0.172269	0.12	0.13262
	S271A
	H272A

## Sheet: Figure S1
	Figure S1B
		log [NECA]	Expression A3AR			Wild type A3AR
		Buffer	4.25428	3.22928	0.076618	3.94016	2.89914	-0.0574635
		-11	-1.0066e-14	-5.32907e-15	6.57863	9.76996e-15	0	1.33698
		-10	4.82729	4.25515	2.63656	7.55809	3.77025	-2.63468
		-9	7.24904	7.32876	3.68217	16.4837	8.55111	6.09715
		-8	14.0818	13.9949	35.369	15.4607	10.6132	20.365
		-7	54.8408	46.3356	74.8798	35.692	30.1858	52.1243
		-6	85.0857	81.4506	100.287	74.0143	65.7003	87.1656
		-5	100	100	100.047	100	100	99.9651

## Sheet: Figure S2
	Figure S2B					Figure S2G
							Control				4 x Wash
						LUF7602	1.69327	0.891046	-0.335688	2.20172	12.3969	12.724	15.9645	7.17753
						PSB11	1.58091	3.18264e-15	-2.28146	-2.88658e-15	116.307	107.384	90.4226	99.5492
						MRS1220	11.5596	12.4414	6.2814	13.7989	60.7809		60.2862	64.3691
						Vehicle	0	1.59962	0	6.63947	2.88658e-15	0	3.77476e-15	0
						Figure S2H
							log LUF7602	A3AR-BRIL-S97R			A3AR-WT			A3AR-BRIL
							BUFFER	100	100	100	100	97.8953	100	100	89.4269	100
							-10	102.286	79.8771	109.058	89.4413	95.1181	104.882	100.479	72.9226	106.236
							-9	98.8814	81.6512	110.04	81.8272	87.7569	106.732	104.301	71.5361	107.819
							-8	99.2468	73.5169	111.113	78.0334	88.1578	96.8369	102.784	66.0931	109.671
							-7	80.7723	57.132	87.3086	59.2541	56.1855	64.8174	82.952	61.493	91.0533
							-6	19.3899	25.983	15.2236	12.8715	5.30011	8.15274	21.7431	22.1463	17.4094
	Figure S2C						-5	0	0	0	0	0	0	0	0	0
							WT			BRIL-S97R			BRIL
							Mean	SEM	n	Mean	SEM	n	Mean	SEM	n
						pKi	7.306	0.09281	3	7.024	0.1662	3	6.94	0.2013	3
	Figure S2D
	Figure S2E

## Sheet: Figure S6
	Figure S6A

## Sheet: Figure S7
		Figure S7B
